# Supplementary material for: Thermo-Optic Nanomaterial Fiber Hydrogen Sensor
Source: Nanomaterials (Basel). 2025 Mar 13;15(6):440. doi: 10.3390/nano15060440 (PMC11946813; doi:10.3390/nano15060440)
Supplement: Supplementary file 1 [file nanomaterials-15-00440-s001.zip]

Archive with 1 entries (1 files):
- nanomaterials-3493503-supplementary.pdf
